# Supplementary material for: Strand-selective base editing of human mitochondrial DNA using mitoBEs
Source: Nat Biotechnol. 2023 May 22;42(3):498–509. doi: 10.1038/s41587-023-01791-y (PMC10940147; doi:10.1038/s41587-023-01791-y)
Supplement: Supplementary file 3 — Supplementary Table 1. TALE-dependent off-target sequence. Supplementary Table 2. TALE array sequence. Supplementary Table 3. Primer sequence. [file 41587_2023_1791_MOESM3_ESM.xlsx]

## Sheet: 1. TALE dependent-off target
Supplementary Table 1
TALE	TALE_seq	Chromosome	Start	End	Mismatch_num	Search_start	Search_end	Sequence
MT-ND1-Left TALE	CTAGCCTAGCCGTTT	chr4	177067012	177067027	1	177066962	177067077	attctcCATATGTTTCAAACTTTGACCCACCTGTTGGTTTATGCACATGCCTAGCCAAGCCGTTTCCCAAGTGTCAGGCTAAATAATTGCTTTTCATCAGCCCTTCTCTTGTaac
MT-ND1-Left TALE	CTAGCCTAGCCGTTT	chr7	30634683	30634698	1	30634633	30634748	CATCTCTCTCGTCTGATTTAGCAATTCCTGACCATCGCAGTGTCTTGATTCTAGCCTAGCAGTTTTTGGCTCAGGTTTTAAGGTACTTtacttcttttatgtttttgtatagaAA
MT-ND1-Left TALE	CTAGCCTAGCCGTTT	chr13	67746727	67746742	1	67746677	67746792	TTTTCCTGGAGAAAGGGGTTCTGGATCTCTTTGATCTTAACTCCATTCATAAAGGGCTAGGCTAGAACGGACTTTGCCTTCAGATAATATAGACCCAGATGACCGTGGTTAGCAT
MT-ND1-Left TALE	CTAGCCTAGCCGTTT	chr10	78019529	78019544	1	78019479	78019594	CTGAGTGACATGGCCAATTCCTTTCCTGGTGCTTGGTTTCCTCACTGGTAAAACGGGTAGGCTAGACTGATCTATAGGAACCTTCTGTGATCCTAGAAACAGGTGGCGACTTGAT
MT-ND1-Left TALE	CTAGCCTAGCCGTTT	chr4	95960601	95960616	1	95960551	95960666	GTTATACAATGTTTAAGAAGAAGAGTCTAGATCAGGCTGCCTACACTCTAAACCGGCTAGGCTAGGGATTAAAGTGACCTAAGCAAGAACTTCAAGCTCATTTGGACCTCTGATT
MT-ND1-Left TALE	CTAGCCTAGCCGTTT	chr3	162682631	162682646	1	162682581	162682696	ctttctttattgtttttattccaatgaggaaattaaggccaAAAGAAGATAAACGGCTTGGCTAGGTTTTTGTACCTAGTGAGAAAGAGGGACTATAAACCTGGGTCTATACAGC
MT-ND1-Left TALE	CTAGCCTAGCCGTTT	chr14	86437827	86437842	1	86437777	86437892	ttctacTCAAGTAAGTacattttgtgtgtttattttaaagaataaaaaacaaaaggctAGGCTAGATAAGTTCACATAGCATACCTGAAGTTATAGAGCTACTAAGTGGAAGAAC
MT-ND1-Left TALE	CTAGCCTAGCCGTTT	chr2	20760229	20760244	1	20760179	20760294	AGTAGGAAGAGTGGGTAAGATAGTGTAAAAGCAGGGAAAAGTGACAGGGGAAAAGGCTAGGCTAGCTGCTACTGCTACAATGCTGATACTAACTTAGGGCCACTACTGGTCTTAG
MT-ND1-Left TALE	CTAGCCTAGCCGTTT	chr2	149083526	149083541	1	149083476	149083591	CTTTAAGCAGTAACAGTCTCTACACCTTCTTTTTGAACTTTTTGAAGAGTCTAGCCTAGCTGTTTTAAAGAACGCCCCACATTATGGGTTTCTTGATGGTTTCTTTGCATGTCAT
MT-ND1-Left TALE	CTAGCCTAGCCGTTT	chrX	150346539	150346554	1	150346489	150346604	AGGCCAAAATGAGTGTGATGGTCAGGTTTATGTGTCACCTGGTCTAGGCTCTAGCCTAGCAGTTTGGGCAGGGCAGGGAGTTAGGAAAGAGTGGTAGTGCCCCCACTCTCCACTT
MT-ND1-Left TALE	CTAGCCTAGCCGTTT	chr18	3509817	3509832	1	3509767	3509882	ACTCCATTCTGGCCCAGGGTTTTCTAGCAATTTGCtcctttatttgttttaaactgCTAGGCTAGATAATGGTTTCTGATGCACATTCTACCTAGGCGTTACTCAAGTATTTCAG
MT-ND1-Left TALE	CTAGCCTAGCCGTTT	chr10	43494972	43494987	1	43494922	43495037	tgagactccatctcaaaaaaaaaaaaaaatcagcacgcTGGAAGAAAATACTAGCCTAGCTGTTTACATTATTTACACtcacaaaaaagaaactttatagtACATATGTTTAact
MT-ND1-Left TALE	CTAGCCTAGCCGTTT	chr10	127408215	127408230	1	127408165	127408280	GGAAGAACACTTACCTACTTAactcccctccccgccccggaCTGCCTAGTCTAGCCTAGCCGTCTATAACAACCCCAGTGGACTGACATTCCATCTTGGAATTTATGGAGGTGAC
MT-ND1-Left TALE	CTAGCCTAGCCGTTT	chr11	20277564	20277579	1	20277514	20277629	ACACAAGAACTCACACAAATGTTCACTAGAATCAATCAAATGTCTTATAAGTAGCCTAGCCGTTTTAATGTCATTCTCTGGATTTGTTTATTCTGAACTTTGTTATTGAATGAGT
MT-ND1-Left TALE	CTAGCCTAGCCGTTT	chr20	53246745	53246760	1	53246695	53246810	acagatgaaCCACAAAGGGATGACAGAATATCCACTTCTCCTGACTTAAACTAGCTTAGCCGTTTTTTTGCTGATGaccaagatgtggagaaattcaCAAAATGTGATTAGAAAA
MT-ND1-Left TALE	CTAGCCTAGCCGTTT	chr1	9104709	9104724	1	9104659	9104774	CATGGGGCTGGAGTTGGTCTCAGAAACACACGCGCTGTTGCAATTAAGAGAAACggctaggctgggtgcggtggctcacacctgtaatcccagccctttgggaggctgaggtggg
MT-ND1-Left TALE	CTAGCCTAGCCGTTT	chr2	184782481	184782496	1	184782431	184782546	cagaaaacaaataaacaaaacaacaacaacaaaaacatgaaaagactagactaGCCTAGCCTTTTGGACTACATGtttctctcatgctggatgcttcctgcccttgaacattagA
MT-ND1-Left TALE	CTAGCCTAGCCGTTT	chr5	147781186	147781201	1	147781136	147781251	GCTTTGCTCACTCTCTGGTTTCATTTCATTGTATAAGCAGACTAATTTGGAAACGGCTGGGCTAGGGTGCTTGGGAATACCTAGATTTTCAAAACAATCCTACTTTCCTACTTAA
MT-ND1-Left TALE	CTAGCCTAGCCGTTT	chr6	9236572	9236587	1	9236522	9236637	GtgaggtggcagaggtggagtGGTGGGGGGAGATAGAGGACGCGGGAGAGAAACGGCAAGGCTAGAAGAGGGAGAAGGGCCTTACTCGTTCCTATTTCCTTCTCACTGACTCCCT
MT-ND1-Left TALE	CTAGCCTAGCCGTTT	chr11	32147663	32147678	1	32147613	32147728	GAGCCAAGTTAACCCTGTGGTGTAAGCTCAGGAAGAGGTCAGAGGAGCAAAAACGGCTAGGCCAGTGGCATCAGTACGATTGAAGGAACCAGAACTGAGACGCAGGGCTAAGCAA
MT-ND1-Left TALE	CTAGCCTAGCCGTTT	chr10	57529827	57529842	1	57529777	57529892	ATACATGAAAACAAATTTCTCTCTGGTTTTTATAAGGCCCCTTTATTTCACTAGCCTAGCCTTTTGAGTAAATAATACAGTACGATTTGAGTAATTCTATATTTTTGAGGtattc
MT-ND1-Left TALE	CTAGCCTAGCCGTTT	chr2	154445473	154445488	1	154445423	154445538	CCAAGAAAAGTTCACTTcaaggagaaatatcactgagaGTAGAGGATGATCTAGCCTAGCAGTTTTGAACAGTATGGGTGGAAAATTCATGtttggtttaaaaacaaaaatataa
MT-ND1-Left TALE	CTAGCCTAGCCGTTT	chr3	184783630	184783645	1	184783580	184783695	AAGGTCAGTTAGGAGGTTTTGGCTGTGAGTCCCGCATGAGATGTAAGGACCTAGCCTAGCCGTGTATGgcatagaaataaaagaacaggcccggtatggtggctcactcctgtaa
MT-ND1-Left TALE	CTAGCCTAGCCGTTT	chr18	8800304	8800319	1	8800254	8800369	CGTTCCCGAAACGCCGAGCACCTCGCAAGGCGATTAGTAGCATGGGAAACCTAGCCAAGCCGTTTTCCCAAGGACAAGTTCTCAGTCACAGTATTCCTCAGGCCTTGGTCTTTGC
MT-ND1-Left TALE	CTAGCCTAGCCGTTT	chrX	120237486	120237501	1	120237436	120237551	AAAAAGAAGCAGTCAGACCTTGGCTTTCTTTATGCTGTCTTCCTCATGTGAAACTGCTAGgctagaaaacaacaaaaatttaaaaatggagtgTGATGAGAGTTGAGGagttatt
MT-ND1-Left TALE	CTAGCCTAGCCGTTT	chr8	20197581	20197596	1	20197531	20197646	GCCTCGCCTCAGTGAGTATCAGAGAGTAATACGTCTCCGGTCTTTGCTCCCTAGCCTAGCCCTTTGCTCCCAGTCACCTGCTTAGCCAGCGGGTAGGGGGTAGGATTTGTTTTTC
MT-ND1-Left TALE	CTAGCCTAGCCGTTT	chrX	149991048	149991063	1	149990998	149991113	TCACATTCTTCATCTTAAGATTAGGGTATATGATGGACACTGCTAGTTATCTATCCTAGCCGTTTTCTTTTCCCTTGCTAAAAGAATACTATTTTCCATTACATATGTAGCTGAA
MT-ND1-Left TALE	CTAGCCTAGCCGTTT	chr5	84170369	84170384	1	84170319	84170434	GACACATGTCTTTCCAACTCCCAAGAACATAGTAAGACCCAATGCCATTAAAACGGCTAGGCTTGACCTTGACCTTAGACCATGTGCAGTTTCAGTTGGCTAGGTGACCATTAGC
MT-ND1-Left TALE	CTAGCCTAGCCGTTT	chr12	56459441	56459456	1	56459391	56459506	TTGAGTTTTTGCATAGATTTACATACAATTAGTATGCTTATTGTTTTCTACTAGCctagccttttatttttattttttttacagacatagtctcactgtgttgcccaggctggag
MT-ND1-Left TALE	CTAGCCTAGCCGTTT	chr21	46474313	46474328	1	46474263	46474378	AGTGGTGGGACCCAGAGTGCATTTGGATATATGAGTCTAGTACTTTCTAGAAAGGGCTAGGCTAGTAATTTGGAAGTCATCAGCACATAGATAGTAATTGGAGTGAATATGATTA
MT-ND1-Right TALE	GAGTTTGATGCTCACCCT	chrX	150180291	150180309	1	150180241	150180359	TAAAGTTAGCCTCCTTGGCCTTCCTGGATTCCCAGCCATATCTTCAACTCAGGGAGAGCATCAAACTCTGCCTGGATTTTCCCTCCCTGTTCCACAGCCTTAAATCTCTCTCTAGGCA
MT-ND1-Right TALE	GAGTTTGATGCTCACCCT	chr9	97804235	97804253	1	97804185	97804303	TGGGATGTTTACCTCCCCTCTCTggtcttcagtttcctcttcagaAATTGGAGTTTGATGCTCACCTTCATCGTGGGCCAGGATGATGGCCTGTGCTAGCCGTCCTTGAAAAGGCGAG
MT-ND1-Right TALE	GAGTTTGATGCTCACCCT	chr17	22525091	22525109	1	22525041	22525159	CTATTCATTCTGGCTACATCCAGCCTAGCTGTCTACTCTATCCTATGATCAGGATGAGCATCAAACTCAAACTATGCCCTGATCGGCGCATTATGAGCAGTTGCCCAAACAATTTCAT
MT-ND1-Right TALE	GAGTTTGATGCTCACCCT	chr1	45747010	45747028	1	45746960	45747078	TTTCCCCATTGCTCCTCTGGAATTGTGGAAATATGTTCCCAAACTCATCTGAGTTTGTTGCTCACCCTAAGCTTATTGGTTTTACATTCTATAGCACAGGTCTACCTTATCAAATACC
MT-ND1-Right TALE	GAGTTTGATGCTCACCCT	chr11	127792515	127792533	1	127792465	127792583	GAAAATCTTACCAGGAGAAAGATCTAGAAAGATGTTGAATCCTGGCTAAGGAGTTTGATGGTCACCCTATAGTTAATGGAAAGTtgcagaagtttttttgtttttgttttatttttat
MT-ND1-Right TALE	GAGTTTGATGCTCACCCT	chr1	241356091	241356109	1	241356041	241356159	TTTGGTTATTGTTTTAGCTGACTTCATTTTCTGGATACTCATTTTGAGAAGTGTTTGATGCTCACCCTAAAAACTCGTGGGTAGCATTTTCCTAGTACAGAGTTCTCTTCTCTCCCAA
MT-ND4-Left TALE	GCTAGTAACCACGTTCT	chr15	42417185	42417202	1	42417135	42417252	TAATTTATCATCCCATAGAGCTGCCCAGACTTATGCTAGGGGTATGCCTGGCTAGTAACCACTTTCTCCTTCCTTACTTCACcaagaaagggaagagagtgGCCTGTGTGGGGGGCC
MT-ND4-Left TALE	GCTAGTAACCACGTTCT	chr5	134926877	134926894	1	134926827	134926944	TGTGATTAGTATGTTGAGTCCTGTAAGTAGGAGAGTGATATTTGATCAGGAGAATGTGGTTACTAGCACAGAGAGTTCTCCTAGTAGGTTAATAGTGGGGGGTAAGGCGAGATTAGT
MT-ND4-Left TALE	GCTAGTAACCACGTTCT	chrX	95795757	95795774	1	95795707	95795824	GTATTCAGTGACCACTTATTGACTAAATGAGTGTATGAATTAATGACCAAAGAACGTGGGTACTAGCCTTGACTCACAATTCTCAGTAATTTCAATATACACTggaataatcctttt
MT-ND4-Left TALE	GCTAGTAACCACGTTCT	chr8	33377802	33377819	1	33377752	33377869	AAAAACCAGCTGTTTCTAAAGtatgattttaaaagattttgtttcCAAAGAGAACGTGGTTCCTAGCAATGAGAAAAATACAGATAATCCTTGAATTCATAACTTCTTGAGCCCATC
MT-ND4-Right TALE	CCTGTAAGTAGGAGAGT	chr5	134926846	134926863	0	134926796	134926913	TTGTGGTAAATATGTAGAGGGAGTATAGGGCTGTGATTAGTATGTTGAGTCCTGTAAGTAGGAGAGTGATATTTGATCAGGAGAATGTGGTTACTAGCACAGAGAGTTCTCCTAGTA
MT-ND4-Right TALE	CCTGTAAGTAGGAGAGT	chr18	20975357	20975374	1	20975307	20975424	TAGATACTTGGAGGAAActgttccaggcagagagaagagcaatGTACATACCTGGAAGTAGGAGAGTGACTAATTGGTTTGTTGAATAGAAATAAGGCTAATCAGGCTGTTAGATAT
MT-ND4-Right TALE	CCTGTAAGTAGGAGAGT	chr18	58207380	58207397	1	58207330	58207447	ctgggaaattgGAAACAGCGCTTGTTTATAGCCAATGCAGCGTCCTTGAAACTCTCCTACTTACAGTTCTGGAGCTGTAGTTTCCTCCCTGAAGAATGGGTTAAGGCAGGCAGGGTA
MT-ND4-Right TALE	CCTGTAAGTAGGAGAGT	chr3	51826926	51826943	1	51826876	51826993	CCAGAGTGGCTCTGCATCCCCAGTAAAACTGTGCCTGCAACACGTGGGATCCAGTAAGTAGGAGAGTCCTcacagggaagaagggaaagaaattcCTAGGATGCTGGGGTGAGGGTA
MT-ND4-Right TALE	CCTGTAAGTAGGAGAGT	chr1	44389423	44389440	1	44389373	44389490	AAGGGATATTGAATGAAAAGGGAAGCACTCCTAGGACAGATCCCTGAAAAACTCTCCTACTTAAAGGTTTAATAGAACACAAAGGAGGAGTCagcaaaaatgtttgcaaaaggGCAG
MT-ND4-Right TALE	CCTGTAAGTAGGAGAGT	chr1	181390532	181390549	1	181390482	181390599	TCATGGGCTGGACAGAGAAGAATTCTGGGCATGGAGGTCAGTGACAGCTGCCCGTAAGTAGGAGAGTGTAAATCCATGAGTCAGGGAAGCACATCAAGGACTGGAAGCGAGGGCTCA
MT-ND4-Right TALE	CCTGTAAGTAGGAGAGT	chr11	63747333	63747350	1	63747283	63747400	TGTAGTTATATGAATTCTAACATGTATATGCTTGAACTCTGACTATAGGAATTCTCCTACTTACAGGAATTCACTCTTAAGTAGGCAGTATTCTATTAAGTTCTTCTGTTCAATCTC
MT-ND4-Right TALE	CCTGTAAGTAGGAGAGT	chr6	118403884	118403901	1	118403834	118403951	CAAGGTCCACGTCCACCAGATTTTGACTTAGGGATAGAAAGTTTATATGGCCTGTAAGTAAGAGAGTGAAAATATATTGCCAGCCCTGCCAGTTGAAAGCAAATTGCTTTGATAGTA
MT-ND4-Right TALE	CCTGTAAGTAGGAGAGT	chr1	25039371	25039388	1	25039321	25039438	AATAGTGCCTCCTGCTGTCTCGTCCAGTGTGTCCCCTTTAGAGTAAGGGGACTCTCCTACTTACAAGGGCTGTATCTCAAGTCCACCAGCAGGGGAGAGTGGCTGAGGAACACCAGT
MT-ND4-Right TALE	CCTGTAAGTAGGAGAGT	chr2	28856445	28856462	1	28856395	28856512	GCCTCCATTCTTTCTCCAGAACTATTCTAAAACAGAAATCTAGACAGTCTACTCTCCTACTTACAAGataatgtccatactatccagcTTGATATATACACAACTTTCTTTATTATC
MT-ND4-Right TALE	CCTGTAAGTAGGAGAGT	chrX	124343868	124343885	1	124343818	124343935	atgagactcagagagaAGTGATTTAGTGGCAAAACATGGCATATATTTCAACTCTCCTACTTACTGGACTACTGCTCCTTCCAATTCATCTTGTCATTTCAAAGACGACCATAGGCA
MT-ND4-Right TALE	CCTGTAAGTAGGAGAGT	chr17	69106013	69106030	1	69105963	69106080	TCTTCTGGTTTGAACCTCTTTTGAAATTCATGATCTAACAAAACCACAGTACTCTCCTACTCACAGGGTCAATAACACTTTAGTTTGACGTTTTAACTTTAAGAAACGGAGCCGTGC
MT-ND4-Right TALE	CCTGTAAGTAGGAGAGT	chr3	25448118	25448135	1	25448068	25448185	gcagaaattgaggctcagagaggttaagtaactttccaaaagtcacacagccagtaagtaggAGAGtgaggatttgaatccaggaagGCCGACTCCCGAGTTCATACTTCCAACCAT
MT-ND4-Right TALE	CCTGTAAGTAGGAGAGT	chr4	104977768	104977785	1	104977718	104977835	ATGGTTAAGAATGCATAGGATCTGTAACAGAGAGCTGGGTTCAAGTCTTGACTCTTCTACTTACAGGTTAACACCACAGCAAGTTACTAACTGCTGAACCTCTGCTACCTCATCCAT
MT-ND4-Right TALE	CCTGTAAGTAGGAGAGT	chrY	16847391	16847408	1	16847341	16847458	aaaaaaaaaaaaaaaaaaaatattgctcaAGCAGGAATCTTTGACTAGGCCCTGTAAGTAGGACAGTaggatggattaaaaaaaaaaaaaaaaaaaaaaactgggtatgtaattatt
MT-ND4-Right TALE	CCTGTAAGTAGGAGAGT	chr13	41294544	41294561	1	41294494	41294611	ttggagGTTAATTAAACATTGTTTCAAAATATAGAACAGATAGGAAAGAACCGGTAAGTAGGAGAGTGATATGTGAAGAAAGTATAGATATGAAAACGTATTTTTGGTaagaaaggt
MT-ND4-Right TALE	CCTGTAAGTAGGAGAGT	chr7	31634523	31634540	1	31634473	31634590	ATGAGGGGACAGACTCAGAGAGAGTAAGAGGCAAGCTCCAGATCACACAGCCTCTAAGTAGGAGAGTCAGAATCAGACTCCAGTAGAGCAGGCTTCAAATTTTCTAGATGGTTCAGC
MT-ND4-Right TALE	CCTGTAAGTAGGAGAGT	chr13	52702790	52702807	1	52702740	52702857	ATAAATAAGCTATTCCTCCTCAGCTGTATCTGCCAAGCAACACTGTCAGCCCTGTAACTAGGAGAGTAACTTATTGGTAATTGGACTACAGCCGCAGCCTGATTTGTACTACAAAGG
MT-ND4-Right TALE	CCTGTAAGTAGGAGAGT	chr1	51725643	51725660	1	51725593	51725710	CAGTCTGTTAGTGAACTTTTGTCAACTTCACATGTGCTTCTCAAGTCCATCCTGTAAGTGGGAGAGTAGGGCTAGAGAGGACTGAAGTTGGGTATATATTAAATACTTTCTCCTACA
MT-ND4-Right TALE	CCTGTAAGTAGGAGAGT	chr3	22586423	22586440	1	22586373	22586490	ATTTCTATTagctattaaataaaatgtatgtgacCAAAATGTCCCTTTGAACTCTCCAACTTACAGGTACTAGGAAGTCTAACATTTTGTTCCTAAGTTGGGTCAATTGTTCCTACT
MT-ND4-Right TALE	CCTGTAAGTAGGAGAGT	chr4	130109911	130109928	1	130109861	130109978	ATGGCTTTTCTGTGGAGACCCTCAATGTACTTCTGTTGCTACTTTCCCCCACACTCCTACTTACaggcatgtacacacacatacacacacatacacttagaGATGAACCCACACGCA
MT-ND4-Right TALE	CCTGTAAGTAGGAGAGT	chr7	82213615	82213632	1	82213565	82213682	CaattaaataatagaataatGCACACCTAAAATACAAATTTGATTATGCCACTCTCCTGCTTACAGGCAAAGTACACTTTCTCTATGTTGAatgtaagaattttaattttctgacCA
MT-ND4-Right TALE	CCTGTAAGTAGGAGAGT	chr20	13072699	13072716	1	13072649	13072766	ACACACCAAGCCAGCCAGGAAGACACCTTTCAGCTTTATTGACAAATTCTACTCTCCTACTTACAGCTGAATGAGACAGTGATGACCATGGTTCTTGTTCTTCTGGAAGGCTCTTGC
MT-RNR2 site 1-Left TALE 11	CAACAATAGGGTTTACGA	chrX	55181643	55181661	1	55181593	55181711	AACCCCTAATAGCGGTGACACCATTAGGATGTCCTGATCCAACATCGAGATTGTAAACCCTATTGTTGATATGGACTCTAGAATAGGATTGCGCTGTTATCCCTAGGGTAACTTACTC
MT-RNR2 site 1-Left TALE 11	CAACAATAGGGTTTACGA	chr9	5093762	5093780	1	5093712	5093830	AACAGAACAAGTTACCCTAGGGATAACAGTGCAATCCTATTCTATCATATCAATAATAGGGTTTACGACCTCGATGTTGGATCAGGACATCCTAATGGTGTAGCCGCTATTAAGGgtt
MT-RNR2 site 1-Left TALE 11	CAACAATAGGGTTTACGA	chr4	89731906	89731924	1	89731856	89731974	GAACAAGCTACACTAGGGATGACAGCACAATCCTATTCTAGAGTCCAAATCGACAATAGGGTTTACGACCTCGATGTTGGATCAGGTCATCCTAATGGTGTAACTGCTATTAAAGGTT
MT-RNR2 site 1-Left TALE 11	CAACAATAGGGTTTACGA	chr13	56688544	56688562	1	56688494	56688612	GAATAAGTTACTCTAGGGATAACAGCACAATCCTATTCTAGAGTCCATATCGACAATAGGGTTTACGACCTCGGTGTTGTATCAGGACATCCTAATGGTGTAGCTGCTATCAAGGGTT
MT-RNR2 site 1-Left TALE 11	CAACAATAGGGTTTACGA	chr9	33659003	33659021	1	33658953	33659071	GAACAAGTTACCCTAGAGATAACAGCGCAATCCTATTCTAGAGTCCATATCGACAATAGGGTTTACGACCTCGATGTTGGATCAGGACATCCTAATGGTGTAGCTGCTGTCAAGGGTT
MT-RNR2 site 1-Left TALE 11	CAACAATAGGGTTTACGA	chr10	55600534	55600552	1	55600484	55600602	GGATAAGTGACCCTAGGGTTAAGAGTGCAATCCTATTCTAGCATCCATATCAACAACAGGGTTTACGACCTTGATGTTGGATCGGGACATCCTAAATGGTGTAGCCGCTATTAAGGGA
MT-RNR2 site 1-Left TALE 11	CAACAATAGGGTTTACGA	chr4	155464143	155464161	1	155464093	155464211	AACCCTTAATAGCAGCTACACCATTAGGATGTCCTGATCCAACATCGAGGTCGTAAACCTTATTGTTGATATGGACTCTAGAATAGGATTGTGCTGTTATCCCTAGGATAACTTATTC
MT-RNR2 site 1-Left TALE 11	CAACAATAGGGTTTACGA	chr2	117023576	117023594	1	117023526	117023644	GAATAAGTTACCCTAGGGATAACAGCTCAATCCTATTCTAGAGTTCATATCGACAATAGGGTTTACGACCTCGATGTTGGATCAGGACATCCAAATGGTGTAGCCACTATTAAGGGTT
RNR2 site 1-Right TALE 1	GCACCATCGGGATGT	chr10	128553117	128553132	1	128553067	128553182	CCTTACTTCAGAACTTACCCTCGTAACTGCTGCACTGAATGTTTGCAGGAGCACCATGGGGATGTTACTGACTTTGCTCACAGTACTACCTTCGCTTATGGGAAGACAAAACTTT
RNR2 site 1-Right TALE 1	GCACCATCGGGATGT	chr18	57199000	57199015	1	57198950	57199065	TACCCCAGGACTTatcctcatctttctttcttcttcttgaccAACTGGTTGCACCATTGGGATGTGATAATAAGGGCTGAATAAGATGGTGCATGGGAACAGGAGTCCCCTGCAC
RNR2 site 1-Right TALE 1	GCACCATCGGGATGT	chr7	150102659	150102674	1	150102609	150102724	TGACTCGGTGGCAAGGCAGACCTAGACAAGACACTGTCACCTTCGCGGAGACATCCTGATGGTGCTGGACCTTTCTTCAGGTTCTCTTTCACATGTCCCTTCAACAGGGCCACCT
RNR2 site 1-Right TALE 1	GCACCATCGGGATGT	chr17	22524431	22524446	1	22524381	22524496	TCTAGGGTCCACATCGACAGTAGCATTAACGACCTCGATGTTGGATCAGGACATCCCAATGGTGCAGCCGCTATTAAAGGTTCGTTTGTTCAACGATTAGAGTCCTATGTGATCT
RNR2 site 1-Right TALE 1	GCACCATCGGGATGT	chr1	228368728	228368743	1	228368678	228368793	CCTTAGGGCACGGCTCTCACCCACTCCCAACTCTCCCCAACAGCCCTCTAACATCCTGATGGTGCATCCTGCCCGGGAAGACATTAAAATCTGCGACTTTGGCTTTGCCCAGAAC
RNR2 site 1-Right TALE 1	GCACCATCGGGATGT	chr15	68933356	68933371	1	68933306	68933421	AATGCAGCTTGGGTATACAGAAGTCGGCACTcctttacatacacacacacacatcctgatGGTGCTGGAGAAACAACGTTTtactatataaaatttttatacattCAGTTTCCTC
RNR2 site 1-Right TALE 1	GCACCATCGGGATGT	chr16	614460	614475	1	614410	614525	TGAACTGCCTAACTCTACCGCATCCCGATGGTGAACTGCCTAACTCTACCACATCCCGATGGTGAACTGCTAACTCTGCCGCATCCCGATGGTGAACTGCCAAACTTTACCTCGT
RNR2 site 1-Right TALE 1	GCACCATCGGGATGT	chr14	74610527	74610542	1	74610477	74610592	AACTGGCAAATCGGGCCCAGGCAAAGAGAGGCTGCCAAAGCCCTTCCCAGACTTCCCGATGgtgcccccacccagcccctcactgcccagggctcaGTGCCCTCCATTCCAGAGG
RNR2 site 1-Right TALE 1	GCACCATCGGGATGT	chr12	62767197	62767212	1	62767147	62767262	ATGGGGCCTGGAGTGTGGGAGGGAAGTGCGGCTTGGGCTTCTATACTTGGGCAACATCGGGATGTGAGTGGATGCTGTAGGTGCATAAGATGGCTCAGGGTGGGATGTGGAGAAG
RNR2 site 1-Right TALE 1	GCACCATCGGGATGT	chr4	186637844	186637859	1	186637794	186637909	AAGGAGACTGAAGTCTGGCAGTTGTAAACCCTGTTTATTAAAGTGTGACTATATCCCGATGGTGCCTGTCAAAAGTATTTAAGTAGTTGCTTTATATTATTTACCTTCCTaagct
RNR2 site 1-Right TALE 1	GCACCATCGGGATGT	chr22	19869473	19869488	1	19869423	19869538	GGTCTGGGCTTCGGTCTCCTCACTCATCGAGCAGGAGGCCTGAAGAGAACACATCCGGATGGTGCTGCACTCTCCTGACATTCTGTCCCACATTGTGACCCTTGTAGGTCAGGAA
RNR2 site 1-Right TALE 1	GCACCATCGGGATGT	chr12	125182473	125182488	1	125182423	125182538	tgttattagtCTTGTTCTGCTCTAGCACACTTTACACTTGCTCCAAAATCCCATCCCGATGGTGCCTTCACCCCTGGCTGCCACCTcacacccttcccagcccctgCCGGTCCAG
RNR2 site 1-Right TALE 1	GCACCATCGGGATGT	chr1	120510608	120510623	1	120510558	120510673	TGACCCATAGAGAATGTCTAATGTAGAAGACAATGATTATATCCTAAAACACATCCCAATGGTGCTGGCACCATTTCAGATCAATACTGCAAATATACTCAAATTGCCAGGTAAC
RNR2 site 1-Right TALE 1	GCACCATCGGGATGT	chr4	3651989	3652004	1	3651939	3652054	TGGAGGCTCTGGAGGCAGCACCCTCCCTGGGGAATCCTGGGGATTCAGGAACATCCCGAAGGTGCTCATTTTCATCCGTGGTTAAATGCTGAGTTTGTCTTGGCTGCTGGGTTGA
RNR2 site 1-Right TALE 1	GCACCATCGGGATGT	chr11	42638149	42638164	1	42638099	42638214	GTCTGACAAATAACTTGCTCTTTAGGGAAGAGGCAGGTCGTGTGTACATAGCACCATGGGGATGTCCATTAGCGTCATTAGACACACTTCCATAAGTTTAAGTAGTAGGATATCA
RNR2 site 1-Right TALE 1	GCACCATCGGGATGT	chr17	7987932	7987947	1	7987882	7987997	GTGTGGAGCTGATCCCGTAGTCTATGCTCTGCATCCCTTGTCGCGCCCCCACCTCCCGATGGTGCATTCCATCTGCCTTACGTTGTCACCTTCTCCTTCTCTGTAcggtttattt
RNR2 site 1-Right TALE 1	GCACCATCGGGATGT	chr1	149011637	149011652	1	149011587	149011702	GTTACCTGGCAATTTGAGTATATTTGCAGTATTGATCTGAAATGGTGCCAGCACCATTGGGATGTGTTTTAGGATATAATCATTGTCTTCTACATTAGACATTCTCTATGGGTCA
RNR2 site 1-Right TALE 1	GCACCATCGGGATGT	chr6	168283873	168283888	1	168283823	168283938	AACAAGTCACCACGGAGGCCCACCAGCTCACCCAGCCGCTCGGCCATCCCATATCCCGATGGTGCCAGTGGTGTGCATGTAGACACCTGAGCAGCAAGCCGGAGCACGGAAGGTA
RNR2 site 1-Right TALE 1	GCACCATCGGGATGT	chr4	82825162	82825177	1	82825112	82825227	ACTGGGCTGTGATCAAAACTGCAAGATTAAGCCAAAGATTAAGAGAGAAGACATCCCGATGCTGCTGAGTATACAGatgaaagaacaaagaagaaatgtttaagtTAAGTTTTAT
RNR2 site 1-Right TALE 1	GCACCATCGGGATGT	chr8	133124294	133124309	1	133124244	133124359	GGTCTTTCTTCTGAAGGCCTTGGCCTCCAGGGTGCTGGGATGTCATTCCTACATCCCGATGGTGTGGAAGATGTTTCAACAAGACCACATTTAACTTTTCTTTGAATGGAAGAGT
RNR2 site 1-Right TALE 1	GCACCATCGGGATGT	chr13	20955727	20955742	1	20955677	20955792	GCTCGCCACCTCCCAGAGGTGCAAAGCTGTTATTCTGAATTGCCCCCACAGCACCATCGGGATGCTTTCCTCTTCTCTTGGATACCATTTCTTTCTTGGACCTCATGTCTTCCTC
RNR2 site 1-Right TALE 1	GCACCATCGGGATGT	chr2	175286904	175286919	1	175286854	175286969	CTTTCAGCAGGACATCAGATGTCCTTGAGAACATCCAGAATTACTGACTGGCAGCATCGGGATGTTCCAAGCCTGTTCTGATTTTTCCCTGCCTCAAAACATGGAACCATCTATC
RNR2 site 1-Right TALE 1	GCACCATCGGGATGT	chr15	52147472	52147487	1	52147422	52147537	CACAAATTCTGAAAAGCTGCTGTAGCTCCAACTTACCCACAAGCAATGGCACATCCCGATGGGGCATAAGCACATGCCATCACCCACGTGCAGGGCATGGTGACCGCGTGCTCCT
RNR2 site 1-Right TALE 1	GCACCATCGGGATGT	chr16	614610	614625	1	614560	614675	TGAACTGCCTAACTCTACCGCATCCCGATGGTGAACTGCCTAACTCTACCACATCCCGATGGTGAACTGCTAACTCTGCCGTATCCCGATGGTGAACTGCCAAACTTTACCTCGT
RNR2 site 1-Right TALE 1	GCACCATCGGGATGT	chr8	42407154	42407169	1	42407104	42407219	ATTTAAGGGTCCTTGGAAGAAAGGTGTGTCCATGCGTGGCTCCATCTGTAGCACCATCTGGATGTTCTATCTTCAACATTCTTTCCGATAAATGTACTTTCCAATCCTGGACGGG
RNR2 site 1-Right TALE 1	GCACCATCGGGATGT	chr16	614310	614325	1	614260	614375	GTGAACTGCCTAACTCTACCACATCCCGATGGTGAACTGCTAACTCTGCCACATCCCGATGGTGAACTGCTAACTCTGCCGCATCCCGATGGTGAACTGCCAAACTTTACCTCGT
RNR2 site 1-Right TALE 1	GCACCATCGGGATGT	chr6	134537300	134537315	1	134537250	134537365	TGACATCAGCCTGAATAACCGTGAGTCATTCTTGTTCATACCTTTCCCCAGCACCATCGGCATGTGAATTCAGCAGCCCCAGAGTTTCTCCtttcatccagttttgttctaGCCC
RNR2 site 1-Right TALE 1	GCACCATCGGGATGT	chr1	29633174	29633189	1	29633124	29633239	GGGAACTGGGTGAACCGACTGCCCAGCATCGTCCATTCCACGTTTCAACTACATCCTGATGGTGCTGGAAAGACGCCCACAGCTGGAGCTCTGACAGCATCATGGAGGGGCCAGG
RNR2 site 1-Right TALE 1	GCACCATCGGGATGT	chr2	186839756	186839771	1	186839706	186839821	CAGATTTGGTCAGTGTTTCTCAGGACAATCTATTAGTTACTATATTGCTTGCACCATTGGGATGTGCATTTTTTGAATTCTGTATTTTCTCTATCCTGCAATCCTTAAAGGAATG
RNR2 site 1-Right TALE 1	GCACCATCGGGATGT	chr7	153998004	153998019	1	153997954	153998069	AGGTCGCCCTGTTGAAGGGACATGTGAAAGAGAACCTGAAGAAAGGTCCAGCACCATCAGGATGTCTCCACGAAGGTGACAGTGTCTTGTCTAGGTCTGCCTTGCCACCGAGTCA
RNR2 site 1-Right TALE 1	GCACCATCGGGATGT	chr16	614280	614295	1	614230	614345	TGAACTGCCTAACTCTACCTCGTCCCGATGGTGAACTGCCTAACTCTACCACATCCCGATGGTGAACTGCTAACTCTGCCACATCCCGATGGTGAACTGCTAACTCTGCCGCATC
RNR2 site 1-Right TALE 1	GCACCATCGGGATGT	chr3	193268263	193268278	1	193268213	193268328	CAAAGATGGCCCACACTCTTCAGTAGGCCTGGACAAGGCAACACAGGAACACATCCTGATGGTGCTTCGGTGCATATGACTGCAGCCTTACGAGGCCTTAGGAAAGAGCGTTTTG
RNR2 site 1-Right TALE 1	GCACCATCGGGATGT	chr1	62497398	62497413	1	62497348	62497463	CCAGCTGATATTTGTCTGTAGAACTCCAGGCTACTATATTTTACTAGATAGCACCATCTGGATGTCTCATAGGTACCACAAAGTCAACATGTCTAAAATACCTTCTCTCCCTATT
RNR2 site 1-Right TALE 1	GCACCATCGGGATGT	chr1	154575840	154575855	1	154575790	154575905	GGTGATCGACCGCCTCTTCCTCTGGATCTTTGTCTTTGTCTGTGTCTTTGGCACCATCGGCATGTTCCTGCAGCCTCTCTTCCAGAACTACACCACCACCACCTTCCTCCACTCA
RNR2 site 1-Right TALE 1	GCACCATCGGGATGT	chr1	187939054	187939069	1	187939004	187939119	AACATGtagatgttctgtaaatattattGAATAGATAAATGGTTGATACAGCAACATCGGGATGTTATTGATTAGTAGCTATGTCAGCAGTAGCTTCTACATGATCATCGAATTT
RNR2 site 1-Right TALE 1	GCACCATCGGGATGT	chr1	30195809	30195824	1	30195759	30195874	CCTCCAAGGCTGCTGTCAAGGAAGAAGTTCTAGCTGTGAGCATCTTTCCAGCACCATCGAGATGTAATTGAAACATGGAGCGGATGATGCTGGGCAGTCAGTTGCATGAGACCCT
RNR2 site 1-Right TALE 1	GCACCATCGGGATGT	chr7	75896479	75896494	1	75896429	75896544	GGTTGGTGAGAAGCCGCGCTGTGCACTGGGAACAGAAGCCAGTGCCAGGAGGACCATCGGGATGTACGGAGGCTTTGAGGACAGTAGATCAGATGTTGCACAGGGCAGTGCTGAG
RNR2 site 1-Right TALE 1	GCACCATCGGGATGT	chr1	54865492	54865507	1	54865442	54865557	TCAGCTGAAATGACAGAGGGCATTGTGATCAGCCTGCAGACAAGCGCCCAGCACCATCGGGGTGTAACAGCGACACCCGGCTTCTGTTCAGCACTCCTGGCCTTTTCAAAGCTCT
RNR2 site 1-Right TALE 1	GCACCATCGGGATGT	chr7	7329439	7329454	1	7329389	7329504	AGAGTGCTGACCTGTGTCACTGAGACCAAAGCAAAGCCTCTTTTCTCACAGCACCATGGGGATGTGATTATACAGCTCTGGCACTAGCTCCTCAGAGCCAGCAAGGTATTAAACA
RNR2 site 1-Right TALE 1	GCACCATCGGGATGT	chr18	38312693	38312708	1	38312643	38312758	GGGAATATTCCTGCATGTATAAAAGGCACTCCATGCCTGGTATACATTCAGCACCATCCGGATGTAATTGGAATGGCTCTCTTCTAATCTGGTTTGGGCTCTGATGATAACTGCT
RNR2 site 1-Right TALE 1	GCACCATCGGGATGT	chr12	109726664	109726679	1	109726614	109726729	CTGGAGATGGTCAGGAGCAGCAGGGGGGCTCAGGCCTGGCTTGATGGTCAGCACCAACGGGATGTGGACCTTGCCGGGTGGAGGGTGAGAATGGAGTGGTCTAGAAGCAGGTGCT
RNR2 site 1-Right TALE 1	GCACCATCGGGATGT	chr2	221573375	221573390	1	221573325	221573440	CAGGAGGACCCGCAGAGCCCCGCCCGGCTGCTCCGGCCCCGGGGGCACTGGCACCATCGGGCTGTGGTCTTTTCCCGATGCCCGAGCCGTGGACGCGGCCACCTAAGAGCGGTCC
RNR2 site 1-Right TALE 1	GCACCATCGGGATGT	chr14	33066019	33066034	1	33065969	33066084	AATGAGCATGGCTTGGTTGGGCACAAAGCATCCTGTCCTGTGTGCTTGAGGCACCATCTGGATGTCTTggtgaagaatatattttatgtagttgTAGGGGAGATCCTTGTTCACT
RNR2 site 1-Right TALE 1	GCACCATCGGGATGT	chr6	81834441	81834456	1	81834391	81834506	TGGAACTGAGAGCTGTGACTCTTGTGCTCGGTGGCCTGGAGCCATTCACAGCACCATCGGGAAGTGAAGGCAGGGAGCAGTGCAAGGCCCGTTGTGTCTGTTTACCGAGTTCTGT
RNR2 site 1-Right TALE 1	GCACCATCGGGATGT	chr6	42397356	42397371	1	42397306	42397421	GTATTCTCTATACAAACTCCTGGTTAGAGGGGTCAAATGACAGGACACAGGCACCGTCGGGATGTACTGTAGAATGACAATATTATATCACTGATTAATATTGATTAAGATATTA
RNR2 site 1-Right TALE 1	GCACCATCGGGATGT	chr15	41536958	41536973	1	41536908	41537023	TCTCTACTTCTCAGCCTCACATCCATGGGAACTCACTGTCCAACATCACCACATCCCGATGGTCCTGGAGCGGAGGCCGGTCTGAGTTGGCATCACCACCGCCCCTATTTCCTTT
RNR2 site 1-Right TALE 1	GCACCATCGGGATGT	chr18	78675425	78675440	1	78675375	78675490	AACACTCTCTTGGGAATACAGGGGCGGGAGCAAGGGCAGGGTCCCCTGGCACACCCCGATGGTGCTGAGAGCATCCCACACTTTCCAGGAGATGTGCACACAAGACAACACGGTG
RNR2 site 1-Right TALE 1	GCACCATCGGGATGT	chr6	156213506	156213521	1	156213456	156213571	GGCTTGTGTCCTGGTGGGAGTAGAGCTGGGCTGGGTGAACCTGTCCTCAAACATCCTGATGGTGCACTCAGGTACTGGCTGTGGTAGGCAGGTGTGGGGTGATTCCTAAGCTGCT
RNR2 site 1-Right TALE 1	GCACCATCGGGATGT	chr7	32922160	32922175	1	32922110	32922225	AAGAATGGATGAGATCCTTGTTACTTCTCTCGCCTGTTCATATCCTCTCAGCACCATCTGGATGTGGTGTAAATCAGGAAACTGTATGGGAATGGTGAATGAGACCCTGTGTTTG
RNR2 site 1-Right TALE 1	GCACCATCGGGATGT	chr1	237172105	237172120	1	237172055	237172170	aggaggaaattAATCAGAGCCCCTGGCTTAAATGATCTCCATTCTTACTAGCACTATCGGGATGTAATTAAATCATGGTTTAATTCTTTCTGTTAGGgaaatcttattccttttt
RNR2 site 1-Right TALE 1	GCACCATCGGGATGT	chr6	19995365	19995380	1	19995315	19995430	ATGTTAAAGGGTTGGAGGTGTTATTAATGGTAGTATATGAAGCAGAACCTACATCCCCATGGTGCAGGGGCCATGGAGGGACAGAGTGGTGGAGACTGTTTGaggtagaataaaa
RNR2 site 1-Right TALE 1	GCACCATCGGGATGT	chr5	82624612	82624627	1	82624562	82624677	ACCTAATGTAAGGAGAGGGCTGTGTTTGAAGAGACATTAGGGAATACTGTAGATCCCGATGGTGCAGTTAAGCAAGCCTATAGCTGTGTATATTTGGCATCTGACCAGAAATATA

## Sheet: 2. TALE array binding sequence
Supplementary Table 2
Main Figs		Extended Data Figs		Supplementary Figs
	TALE repeats binding sequence (5'-3')		TALE repeats binding sequence (5'-3')		TALE repeats binding sequence (5'-3')
1a, b, c-MT-RNR2-Left TALE	TAGGGTTTACGACCTCGATG	ED1a, c, e-MT-ND1-Left TALE	CTAGCCTAGCCGTTT	SI 1a, c, g-MT-ND1-Left-TALE	CTAGCCTAGCCGTTT
1a, b, c-MT-RNR2-Right TALE	TAGCGGCTGCACCATCGGGA	ED1a, c, e-MT-ND1-Right TALE	GAGTTTGATGCTCACCCT	SI 1a, c, g-MT-ND1-Right-TALE	GAGTTTGATGCTCACCCT
2a-MT-RNR2 site 1-Left TALE	TAGGGTTTACGACCTCGATG	ED1b, d, f-MT-ND4-Left TALE	GCTAGTAACCACGTTCT	SI 1b, d, f, h-MT-ND4-Left-TALE	GCTAGTAACCACGTTCT
2a-MT-RNR2 site 1-Right TALE	CGGCTGCACCATCGGGATGT	ED1b, d, f-MT-ND4-Right TALE	CCTGTAAGTAGGAGAGT	SI 1b, d, f, h-MT-ND4-Right-TALE	CCTGTAAGTAGGAGAGT
2a-MT-ND1 site 1-Left TALE	AGCCGTTTACTCAATCC	ED2a-MT-RNR2 site 1-Left TALE 1	CAATAGGGTTTACGACCTCG	SI 1e-MT-ND5 site2-Left-TALE	AGCATTAGCAGGAAT
2a-MT-ND1 site 1-Right TALE	TGAGTTTGATGCTCAC	ED2a-MT-RNR2 site 1-Left TALE 2	GGTTTACGACCTCGATGTTG	SI 1e-MT-ND5 site2-Right-TALE	GGTCTTTGGAGTAGAA
2a-MT-ND4 site 1-Left TALE	TGTGCTAGTAACCACGTTCT	ED2a-MT-RNR2 site 1-Left TALE 3	GGGTTTACGACCTCGATGTT	SI 2a-MT-ND4-Left TALE	GCTAGTAACCACGTTCT
2a-MT-ND4 site 1-Right TALE	CTGTAAGTAGGAGAGTGATA	ED2a-MT-RNR2 site 1-Left TALE 4	AGGGTTTACGACCTCGATGT	SI 2a-MT-ND4-Right TALE	CCTGTAAGTAGGAGAGT
2b-MT-RNR2 site 2-Left TALE	TCAACGATTAAAGTCC	ED2a-MT-RNR2 site 1-Left TALE 5	TAGGGTTTACGACCTCGATG	SI 2b-MT-RNR2-Left TALE	CAACAATAGGGTTTACGA
2b-MT-RNR2 site 2-Right TALE	TACTCCGGTCTGA	ED2a-MT-RNR2 site 1-Left TALE 6	ATAGGGTTTACGACCTCGAT	SI 2b-MT-RNR2-Right TALE	GCACCATCGGGATGT
2b-MT-ND4 site 1-Left TALE	CTCTGTGCTAGTAACCACGT	ED2a-MT-RNR2 site 1-Left TALE 7	AATAGGGTTTACGACCTCGA
2b-MT-ND4 site 1-Right TALE	GTCCTGTAAGTAGGAGAGTG	ED2a-MT-RNR2 site 1-Left TALE 8	CAATAGGGTTTACGACCTCG
2c-MT-ND4-Left TALE 1	TGTGCTAGTAACCACGTTCT	ED2a-MT-RNR2 site 1-Left TALE 9	ACAATAGGGTTTACGACCTC
2c-MT-ND4-Left TALE 2	GCTAGTAACCACGTTCTCCT	ED2a-MT-RNR2 site 1-Left TALE 10	AACAATAGGGTTTACGACCT
2c-MT-ND4-Left TALE 3	TGCTAGTAACCACGTTCTCC	ED2a-MT-RNR2 site 1-Left TALE 11	CAACAATAGGGTTTACGACC
2c-MT-ND4-Left TALE 4	GTGCTAGTAACCACGTTCTC	ED2a-MT-RNR2 site 1-Left TALE 12	TCAACAATAGGGTTTACGAC
2c-MT-ND4-Left TALE 5	TGTGCTAGTAACCACGTTCT	ED2a-MT-RNR2 site 1-Right TALE 1	CTGCACCATCGGGATGTCCT
2c-MT-ND4-Left TALE 6	CTGTGCTAGTAACCACGTTC	ED2a-MT-RNR2 site 1-Right TALE 2	GCTGCACCATCGGGATGTCC
2c-MT-ND4-Left TALE 7	TCTGTGCTAGTAACCACGTT	ED2a-MT-RNR2 site 1-Right TALE 3	GGCTGCACCATCGGGATGTC
2c-MT-ND4-Left TALE 8	CTCTGTGCTAGTAACCACGT	ED2a-MT-RNR2 site 1-Right TALE 4	CGGCTGCACCATCGGGATGT
2c-MT-ND4-Left TALE 9	TCTCTGTGCTAGTAACCACG	ED2a-MT-RNR2 site 1-Right TALE 5	GCGGCTGCACCATCGGGATG
2c-MT-ND4-Left TALE 10	CTCTCTGTGCTAGTAACCAC	ED2a-MT-RNR2 site 1-Right TALE 6	AGCGGCTGCACCATCGGGAT
2c-MT-ND4-Left TALE 11	ACTCTCTGTGCTAGTAACCA	ED2a-MT-RNR2 site 1-Right TALE 7	TAGCGGCTGCACCATCGGGA
2c-MT-ND4-Left TALE 12	AACTCTCTGTGCTAGTAACC	ED2a-MT-RNR2 site 1-Right TALE 8	ATAGCGGCTGCACCATCGGG
2c-MT-ND4-Right TALE 1	TAAGTAGGAGAGTGATATTT	ED2a-MT-RNR2 site 1-Right TALE 9	AATAGCGGCTGCACCATCGG
2c-MT-ND4-Right TALE 2	GTAAGTAGGAGAGTGATATT	ED2a-MT-RNR2 site 1-Right TALE 10	TAATAGCGGCTGCACCATCG
2c-MT-ND4-Right TALE 3	TGTAAGTAGGAGAGTGATAT	ED2a-MT-RNR2 site 1-Right TALE 11	TTAATAGCGGCTGCACCATC
2c-MT-ND4-Right TALE 4	CTGTAAGTAGGAGAGTGATA	ED2a-MT-RNR2 site 1-Right TALE 12	TAGCGGCTGCACCATCGGGA
2c-MT-ND4-Right TALE 5	CCTGTAAGTAGGAGAGTGAT	ED2b-MT-ND4-Left TALE 1	GCTAGTAACCACGTTCTCCT
2c-MT-ND4-Right TALE 6	TCCTGTAAGTAGGAGAGTGA	ED2b-MT-ND4-Left TALE 2	TGCTAGTAACCACGTTCTCC
2c-MT-ND4-Right TALE 7	GTCCTGTAAGTAGGAGAGTG	ED2b-MT-ND4-Left TALE 3	GTGCTAGTAACCACGTTCTC
2c-MT-ND4-Right TALE 8	AGTCCTGTAAGTAGGAGAGT	ED2b-MT-ND4-Left TALE 4	TGTGCTAGTAACCACGTTCT
2c-MT-ND4-Right TALE 9	GAGTCCTGTAAGTAGGAGAG	ED2b-MT-ND4-Left TALE 5	CTGTGCTAGTAACCACGTTC
2c-MT-ND4-Right TALE 10	TGAGTCCTGTAAGTAGGAGA	ED2b-MT-ND4-Left TALE 6	TCTGTGCTAGTAACCACGTT
2c-MT-ND4-Right TALE 11	TTGAGTCCTGTAAGTAGGAG	ED2b-MT-ND4-Left TALE 7	CTCTGTGCTAGTAACCACGT
2c-MT-ND4-Right TALE 12	CTGTAAGTAGGAGAGTGATA	ED2b-MT-ND4-Left TALE 8	TCTCTGTGCTAGTAACCACG
3b-MT-ND4-Left TALE	GCTAGTAACCACGTTCT	ED2b-MT-ND4-Left TALE 9	CTCTCTGTGCTAGTAACCAC
3b-MT-ND4-Right TALE	CCTGTAAGTAGGAGAGT	ED2b-MT-ND4-Left TALE 10	ACTCTCTGTGCTAGTAACCA
3c-MT-ND5 (GATA)-Left1 TALE	TCCACAACCTTAACAATGAA	ED2b-MT-ND4-Left TALE 11	AACTCTCTGTGCTAGTAACC
3c-MT-ND5 (GATA)-Left2 TALE	TCATCCACAACCTTAACAAT	ED2b-MT-ND4-Left TALE 12	GCTAGTAACCACGTTCTCCT
3c-MT-ND5 (GATA)-Right1 TALE	GAGTAGTCCTCCTATTTTTC	ED2b-MT-ND4-Left TALE 13	TGCTAGTAACCACGTTCTCC
3c-MT-ND5 (GATA)-Right2 TALE	TTTGAGTAGTCCTCCTATTT	ED2b-MT-ND4-Left TALE 14	GTGCTAGTAACCACGTTCTC
3d-MT-CO2 (GATG)-Left1 TALE	TCCCCACATTAGGCTTAAAA	ED2b-MT-ND4-Left TALE 15	TGTGCTAGTAACCACGTTCT
3d-MT-CO2 (GATG)-Left2 TALE	CTGTCCCCACATTAGGCTTA	ED2b-MT-ND4-Left TALE 16	CTGTGCTAGTAACCACGTTC
3d-MT-CO2 (GATG)-Right1 TALE	TTGGTTTAGACGTCCGGGAA	ED2b-MT-ND4-Left TALE 17	TCTGTGCTAGTAACCACGTT
3d-MT-CO2 (GATG)-Right2 TALE	GGTTTGGTTTAGACGTCCGG	ED2b-MT-ND4-Left TALE 18	CTCTGTGCTAGTAACCACGT
3e-MT-MTTR (GATT)-Left1 TALE	TATATAGTTTAAACAAAACG	ED2b-MT-ND4-Left TALE 19	TCTCTGTGCTAGTAACCACG
3e-MT-MTTR (GATT)-Left2 TALE	TGGTATATAGTTTAAACAAA	ED2b-MT-ND4-Left TALE 20	CTCTCTGTGCTAGTAACCAC
3e-MT-MTTR (GATT)-Right1 TALE	ATTATCATAATTTAATGAGT	ED2b-MT-ND4-Left TALE 21	ACTCTCTGTGCTAGTAACCA
3e-MT-MTTR (GATT)-Right2 TALE	ATGATTATCATAATTTAATG	ED2b-MT-ND4-Left TALE 22	AACTCTCTGTGCTAGTAACC
4a-MT-ND1-Left TALE	CTAGCCTAGCCGTTT	ED2b-MT-ND4-Right TALE 1	TAAGTAGGAGAGTGATATTT
4a-MT-ND1-Right TALE	GAGTTTGATGCTCACCCT	ED2b-MT-ND4-Right TALE 2	GTAAGTAGGAGAGTGATATT
4a-MT-ND5 site 2-Left TALE	AGCATTAGCAGGAAT	ED2b-MT-ND4-Right TALE 3	TGTAAGTAGGAGAGTGATAT
4a-MT-ND5 site 2-Right TALE	GGTCTTTGGAGTAGAA	ED2b-MT-ND4-Right TALE 4	CTGTAAGTAGGAGAGTGATA
4a-MT-ND4-Left TALE	GCTAGTAACCACGTTCT	ED2b-MT-ND4-Right TALE 5	CCTGTAAGTAGGAGAGTGAT
4a-MT-ND4-Right TALE	CCTGTAAGTAGGAGAGT	ED2b-MT-ND4-Right TALE 6	TCCTGTAAGTAGGAGAGTGA
4b-MT-CO2-Left TALE	CTGTCCCCACATTAGGCTTA	ED2b-MT-ND4-Right TALE 7	GTCCTGTAAGTAGGAGAGTG
4b-MT-CO2-Right TALE	GGTTTGGTTTAGACGTCCGG	ED2b-MT-ND4-Right TALE 8	AGTCCTGTAAGTAGGAGAGT
4b-MT-ND4 site 2-Left TALE	ATCTCCCTACAAATCTCCTT	ED2b-MT-ND4-Right TALE 9	GAGTCCTGTAAGTAGGAGAG
4b-MT-ND4 site 2-Right TALE	ATATGATTAGTTCTGTGGCT	ED2b-MT-ND4-Right TALE 10	TGAGTCCTGTAAGTAGGAGA
4b-MT-ND1-Left TALE	CTAGCCTAGCCGTTT	ED2b-MT-ND4-Right TALE 11	TTGAGTCCTGTAAGTAGGAG
4b-MT-ND1-Right TALE	GAGTTTGATGCTCACCCT	ED2b-MT-ND4-Right TALE 12	TAAGTAGGAGAGTGATATTT
4b-MT-MTTG-ND3-Left TALE	AGTTTTGACAACATTCAAAA	ED2b-MT-ND4-Right TALE 13	GTAAGTAGGAGAGTGATATT
4b-MT-MTTG-ND3-Right TALE	TGATTATTAAAATTAAGGCG	ED2b-MT-ND4-Right TALE 14	TGTAAGTAGGAGAGTGATAT
4c-MT-ATP6-Left TALE	CCCTTATCCCCATACTAGTT	ED2b-MT-ND4-Right TALE 15	CTGTAAGTAGGAGAGTGATA
4c-MT-ATP6-Right TALE	ATTGGTTGAATGAGTAGGCT	ED2b-MT-ND4-Right TALE 16	CCTGTAAGTAGGAGAGTGAT
4c-MT-RNR2-Left TALE	CAACAATAGGGTTTACGA	ED2b-MT-ND4-Right TALE 17	TCCTGTAAGTAGGAGAGTGA
4c-MT-RNR2-Right TALE	GCACCATCGGGATGT	ED2b-MT-ND4-Right TALE 18	GTCCTGTAAGTAGGAGAGTG
5a-MT-ND4-Left TALE	GCTAGTAACCACGTTCT	ED2b-MT-ND4-Right TALE 19	AGTCCTGTAAGTAGGAGAGT
5a-MT-ND4-Right TALE	CCTGTAAGTAGGAGAGT	ED2b-MT-ND4-Right TALE 20	GAGTCCTGTAAGTAGGAGAG
5b-MT-RNR2 site 3-Left TALE	CAACAATAGGGTTTACGA	ED2b-MT-ND4-Right TALE 21	TGAGTCCTGTAAGTAGGAGA
5b-MT-RNR2 site 3-Right TALE	GCACCATCGGGATGT	ED2b-MT-ND4-Right TALE 22	TTGAGTCCTGTAAGTAGGAG
5c-MT-RNR2 site 1-Left TALE	TAGGGTTTACGACCTCGATG	ED3a-MT-ND5-Left1 TALE	TCCACAACCTTAACAATGAA
5c-MT-RNR2 site 1-Right TALE	CGGCTGCACCATCGGGATGT	ED3a-MT-ND5-Left2 TALE	TCATCCACAACCTTAACAAT
6d, e-MT-ND4-Left TALE	GCTAGTAACCACGTTCT	ED3a-MT-ND5-Right1 TALE	GAGTAGTCCTCCTATTTTTC
6d, e-MT-ND4-Right TALE	CCTGTAAGTAGGAGAGT	ED3a-MT-ND5-Right2 TALE	TTTGAGTAGTCCTCCTATTT
6f, g-MT-RNR2-Left TALE	CAACAATAGGGTTTACGA	ED3b-MT-CO2-Left1 TALE	TCCCCACATTAGGCTTAAAA
6f, g-MT-RNR2-Right TALE	GCACCATCGGGATGT	ED3b-MT-CO2-Left2 TALE	CTGTCCCCACATTAGGCTTA
6h, i-MT-ND1-Left TALE	CTAGCCTAGCCGTTT	ED3b-MT-CO2-Right1 TALE	TTGGTTTAGACGTCCGGGAA
6h, i-MT-ND1-Right TALE	GAGTTTGATGCTCACCCT	ED3b-MT-CO2-Right2 TALE	GGTTTGGTTTAGACGTCCGG
6j-MT-ND4-Left TALE	GCTAGTAACCACGTTCT	ED3c-MT-MTTR-Left1 TALE	TATATAGTTTAAACAAAACG
6j-MT-ND4-Right TALE	CCTGTAAGTAGGAGAGT	ED3c-MT-MTTR-Left2 TALE	TGGTATATAGTTTAAACAAA
6k-MT-RNR2-Left TALE	CAACAATAGGGTTTACGA	ED3c-MT-MTTR-Right1 TALE	ATTATCATAATTTAATGAGT
6k-MT-RNR2-Right TALE	GCACCATCGGGATGT	ED3c-MT-MTTR-Right2 TALE	ATGATTATCATAATTTAATG
7b, c-MT-RNR2 site3-Left TALE	CAACAATAGGGTTTACGA	ED5a,c-MT-ND1-TALE	CTAGCCTAGCCGTTT
7b, c-MT-RNR2 site3-Right TALE	GCACCATCGGGATGT	ED5b,d-MT-ND4-TALE	GCTAGTAACCACGTTC T
7e-Left TALE	GTACATAACCTAAACC	ED6a,c,e,g-MT-ND1-TALE	CTAGCCTAGCCGTTT
7e-Right TALE	TGTTGGGACGATTAGT	ED6b,d,f,h-MT-ND4-TALE	GCTAGTAACCACGTTC T
7i-Left TALE	TCAAACTACGAACGCACTCA	ED7d, e-MT-ND4-Left TALE	GCTAGTAACCACGTTCT
7i-Right TALE	TGAAGTCCTTGAGAGAGGAT	ED7d, e-MT-ND4-Right TALE	CCTGTAAGTAGGAGAGT
		ED7f, g-MT-RNR2-Left TALE	CAACAATAGGGTTTACGA
		ED7f, g-MT-RNR2-Right TALE	GCACCATCGGGATGT
		ED7h, i-MT-ND1-Left TALE	CTAGCCTAGCCGTTT
		ED7h, i-MT-ND1-Right TALE	GAGTTTGATGCTCACCCT
		ED7j-RNR2-Left TALE	CAACAATAGGGTTTACGA
		ED7j-RNR2-Right TALE	GCACCATCGGGATGT
		ED7j-ND1-Left TALE	CTAGCCTAGCCGTTT
		ED7j-ND1-Right TALE	GAGTTTGATGCTCACCCT
		ED7j-ND4-Left TALE	GCTAGTAACCACGTTCT
		ED7j-ND4-Right TALE	CCTGTAAGTAGGAGAGT
		ED8a-MT-CYB-Left TALE	CGTTGTATTTCAACTACAAG
		ED8a-MT-CYB-Right TALE	GGGGGTTAGTTTTGCGTATT
		ED8a-MT-CO1-Left TALE	CTCAGCCATTTTACCTCACC
		ED8a-MT-CO1-Right TALE	TAGAGAATAGTCAACGGTCG

## Sheet: 3. Primers
Supplementary Table 3
	Primers sequence and corresponding average mapped ratio
	Primer name	Primer sequence	Average deep sequencing mapped reads ratio
Targeted seq PCR	fwd_MT-RNR2	TACTCAATTGATCCAATAAC	～97.38%
	rev_MT-RNR2	GCGCTTTGTGAAGTAGGCCT
	fwd_MT-ND1	CTCACCATCGCTCTTCTACTATG	～96.5%
	rev_MT-ND1	TGGCTAGGGTGACTTCATATGAG
	fwd_MT-ND4	GACTTCAAACTCTACTCCCACTAATAG	～97.85%
	rev_MT-ND4	TGTTGTGGTAAATATGTAGAGGGAG
	fwd_MT-RNR2 site 1	TACTCAATTGATCCAATAAC	～97.23%
	rev_MT-RNR2 site 1	GCGCTTTGTGAAGTAGGCCT
	fwd_MT-ND1 site 1	CTCACCATCGCTCTTCTACTATG	～97.19%
	rev_MT-ND1 site 1	TGGCTAGGGTGACTTCATATGAG
	fwd_MT-ND4 site 1	GACTTCAAACTCTACTCCCACTAATAG	～97.44%
	rev_MT-ND4 site 1	TGTTGTGGTAAATATGTAGAGGGAG
	fwd_MT-RNR2 site 2	TACTCAATTGATCCAATAAC	～95.81%
	rev_MT-RNR2 site 2	GCGCTTTGTGAAGTAGGCCT
	fwd_MT-ND5 (GATA)	GCACATCTGTACCCACGCCT	～96.52%
	rev_MT-ND5 (GATA)	GGTCTTTGGAGTAGAAACCT
	fwd_MT-CO2 (GATG)	AGTACTCCCGATTGAAGCCC	～95.03%
	rev_MT-CO2 (GATG)	TAGAGGGGGTGCTATAGGGT
	fwd_MT-MTTR (GATT)	TTATGTCATCCCTCTTATTAATCATCATCC	～98.69%
	rev_MT-MTTR (GATT)	ACAGCGATAGTATTATTCCTTCTAGGCATA
	fwd_MT-ND5 site2	CGGGTCCATCATCCACAAC	～96.68%
	rev_MT-ND5 site2	TGAGAGTAATAGATAGGGCTCAGGC
	fwd_MT-ND4 site 2	GCAAGCCAACGCCACTTATC	～98.28%
	rev_MT-ND4 site 2	GTGAGTGTAAATTAGTGCGATGAG
	fwd_MT-ATP	GTGATTATAGGCTTTCGCTC	～95.67%
	rev_MT-ATP	GGTTAATGGTTGATATTGCTAGGG
	fwd_MT-MTTG-ND3	CTATTTCTGTATGTCTCCATCTATT	～98.16%
	rev_MT-MTTG-ND3	GAATTTTATGGAGAAAGGGACGC
	fwd_MT-RNR2 site 3	TACTCAATTGATCCAATAAC	～98.56%
	rev_MT-RNR2 site 3	GCGCTTTGTGAAGTAGGCCT
	fwd_ND4 start codon	GCCATACTAGTCTTTGCCGC	～96.79%
	rev_ND4 start codon	AATTAGGCTGTGGGTGGTTG
	fwd_ND4 (11778G>A)	GACCTAAAATCGCTCATTGCATACTC	～95.5%
	rev_ND4 start codon(11778G>A)	GAAGTCCTTGAGAGAGGATTATGATGCGAC
	fwd_CYB start codon	CCCCACAAACCCCATTACTA	～96.77%
	rev_CYB start codon	TCAGGCAGGCGCCAAGGAGT
	fwd_CO1 start codon	GCTGGTAAAAAGAGGCCTAA	～97.32%
	rev_CO1 start codon	CAAATGCATGGGCTGTGACG
Long-range PCR	fwd_2478-10858	GCAAATCTTACCCCGCCTG
	rev_2478-10858	AATTAGGCTGTGGGTGGTTG
	fwd_2688-10653	GCCATACTAGTCTTTGCCGC
	rev_2688-10653	GGCAGGTCAATTTCACTGG
qPCR	RNR1-qPCR-F	AGCCTGTTCTGTAATCGATAAACCC
	RNR1-qPCR-R	CACCTCATGGGCTACACCTT
	β-actin-qPCR-F	GGATGCAGAAGGAGATCACTG
	β-actin-qPCR-R	CAAGTACTCCGTGTGGATCG
